# Supplementary material for: Integrative Transcriptome and Metabolome Analysis Reveals the Regulatory Networks and Key Biosynthetic Pathway Genes of Wild and Cultivated Gentiana macrophylla Pall
Source: Metabolites. 2026 Mar 10;16(3):184. doi: 10.3390/metabo16030184 (PMC13028276; doi:10.3390/metabo16030184)
Supplement: Supplementary file 1 [file metabolites-16-00184-s001.zip]

Archive with 1 entries (1 files):
- metabolites-4124245-supplementary-done.pdf
